# Supplementary material for: Systematic review: probiotics in the management of lower gastrointestinal symptoms in clinical practice – an evidence-based international guide
Source: Aliment Pharmacol Ther. 2013 Aug 27;38(8):864–86. doi: 10.1111/apt.12460 (PMC3925990; doi:10.1111/apt.12460)
Supplement: Table S1 — Probiotic availability by country in Europe, the USA and China. [file apt0038-0864-sd1.xlsx]

## Sheet: Title page
SUPPLEMENTARY INFORMATION
Probiotics in the management of lower gastrointestinal symptoms in clinical practice: an evidence-based international consensus (PROLOGIS)
Authors: A Pali S Hungin, Claire Mulligan, Bruno Pot, Peter Whorwell, Lars Agréus, Pierluigi Fracasso, Christos Lionis, Juan Mendive, Jean-Michel Philippart de Foy, Greg Rubin, Christopher Winchester, Niek de Wit, for the PROLOGIS Group, European Society for Primary Care Gastroenterology

## Sheet: Table S1
Table S1. Probiotic availability by country in Europe, the USA and China
To filter for available probiotics in a specific country, click on the arrow next to the country's name. In the box that appears, click 'select all' , then 'x', then 'OK'.
Product	Company	Food form	AT	BE	BG	CN	CZ	DK	FI	FR	DE	GR	HU	IE	IT	NL	NO	PL	PT	RU	SK	SI	ES	SE	TN	TR	UK	UA	US
Bacillus coagulans GBI-30, 6086 (Digestive Advantage™ Gas Defense Formula)	Ganeden Biotech	Capsules																											x
Bifidobacterium animalis subsp. lactis Bb12 (Yosa®)	Bioferme	Fermented oat drink							x															x
Bifidobacterium animalis subsp. lactis DN-173 010 (Activia®)	Danone	Fermented milk	x	x	x		x	x	x	x	x	x	x	x	x	x	x	x	x	x	x	x	x	x	x	x	x	x	x
Bifidobacterium animalis subsp. lactis HN019 (HOWARU® Bifido/DR10™)	Woolworths	Capsules				x																							x
Bifidobacterium longum subsp. infantis 35624 (Bifantis®/Align®)	Procter & Gamble	Capsules																											x
Combination (AB100 Jianneng)	Bright Dairy	Fermented milk
Combination (ABT-21 culture®)	Hansen	Fermented milk									x																		x
Combination (Bio-K+ CL1285®)	Bio-K + international Inc.	Fermented milk																											x
Combination (Cultura®)	Arla	Fermented milk						x									x
Combination (Duolac7)	Cell Biotech	Capsules			x					x	x				x	x		x					x				x
Combination (Enterogermina®)	Sanofi	Vials								x				x	x												x		x
Combination (Gefilus® MAX)	Valio Ltd	Milk-based drink							x
Combination (LAB4®)	Cultech, Port Talbot	Capsules														x											x		x
Combination (Lacidofil®)	Lallemand	Capsules								x	x				x								x				x
Combination (Lactibiane®)	PiLeJe	Sachets		x				x	x	x	x			x	x			x	x				x		x	x	x
Combination (VSL#3)	Pharmaceuticals Inc.	Sachets		x						x					x												x		x
Escherichia coli DSM17252 (Symbioflor®-2)	Symbiopharm GmbH	Oral liquid		x				x	x	x	x			x													x
Lactobacillus fermentum VRI-003 (PCC®) (ProBioPCC®)	Probiomics	Capsules																											x
Lactobacillus paracasei subsp. paracasei DN-114 001 (Actimel®)	Danone	Fermented milk	x	x			x	x	x	x	x	x	x	x	x	x	x	x	x	x			x	x	x	x	x		x
Lactobacillus plantarum 299v (ProViva)	Skänemejeirer Malmö	Fermented oatmeal gruel																x						x			x		x
Lactobacillus reuteri DSM 17938 (Reuterin®)	Noos	2 pills													x
Lactobacillus rhamnosus GG (Giflorex®)	Errekappa	Sachets												x
Saccharomyces boulardii (Codex®)	Smithkline Beecham cited in source paper (Cremonini et al. Am J Gastroenterol 2002;97:2744–9) but an online search suggests that the supplier is Zambon-Italia and the producer is Laboratoires Biocodex (http://www.zambon.it/it/zit-zitareagas/zspa-prdkt/entry/0/401/396/area-gastro.html).	Sachets (capsules also appear to be available online, but the study included in the consensus used only sachets)													x														x
Saccharomyces boulardii (Reflor®)	Sanofi Synthelabo	Sachets																											x
Countries:
AT, Austria; BE, Belgium; BG, Bulgaria; CN, China; CZ, Czech Republic; DK, Denmark; FI, Finland; FR, France; DE, Germany; GR, Greece; HU, Hungary; IE, Ireland; IT, Italy; NL, Netherlands; NO, Norway; PL, Poland; PT, Portugal; RU, Russia; SK, Slovakia; SI, Slovenia; ES, Spain; SE, Sweden; TN, Tunisia; TR, Turkey; UK, United Kingdom; UA, Ukraine; US, United States of America
Combinations:
AB100 Jianneng: Streptococcus salivarius subsp. thermophilus, Lactobacillus delbrueckii subsp. bulgaricus, Lactobacillus acidophilus and Bifidobacterium longum subsp. longum (Bright Dairy, Shanghai, China).
ABT-21 culture®: Lactobacillus acidophilus LA-5, Bifidobacterium animalis subsp. lactis Bb12 and Streptococcus salivarius subsp. thermophilus (Christian Hansen, Nienburg, Germany).
Bio-K+ CL1285®: Lactobacillus acidophilus CL1285 and Lactobacillus paracasei subsp. paracasei LBC80R (Bio-K+ International Inc., Quebec, QU, Canada).
Cultura®: Lactobacillus paracasei subsp. paracasei F19, Lactobacillus acidophilus La5 and Bifidobacterium animalis subsp. lactis Bb12 (Arla Foods Innovation, Stockholm, Sweden).
Duolac7: Lactobacillus acidophilus LH5, Lactobacillus plantarum LP1, Lactobacillus rhamnosus LR3, Bifidobacterium breve BR2, Bifidobacterium animalis subsp. lactis BL2, Bifidobacterium longum subsp. longum BG3 and Streptococcus salivarius subsp. thermophilus ST3 (Cell Biotech, Co. Ltd, Seoul, Korea)
Enterogermina®: Bacillus clausii strains O/C, N/R, T and SIN (Sanofi Synthelabo OTC, Milan, Italy).
Gefilus® MAX: Lactobacillus rhamnosus GG, Lactobacillus rhamnosus Lc705, Propionibacterium freudenreichii subsp. shermanii JS, Bifidobacterium animalis subsp. lactis Bb12 (Valio Ltd, Helsinki, Finland)
LAB4®: Lactobacillus acidophilus (CUL60 and CUL21), Bifidobacterium animalis subsp. lactis CUL34 and Bifidobacterium bifidum CUL20 (Cultech, Port Talbot, UK).
Lacidofil® cap: Lactobacillus rhamnosus R0011 and Lactobacillus acidophilus R0052 (Lallemand Inc., Montreal, Quebec, Canada).
Lactibiane®: Bifidobacterium longum subsp. longum LA 101, Lactobacillus acidophilus LA 102, Lactobacillus delbrueckii subsp. lactis LA 103 and Streptococcus salivarius subsp. thermophilus LA 104 (PiLeJe, Paris, France).
VSL#3: Bifidobacterium longum subsp. longum, Bifidobacterium infantis subsp. infantis, Bifidobacterium breve, Lactobacillus acidophilus, Lactobacillus paracasei subsp. paracasei, Lactobacillus delbrueckii subsp. bulgaricus, Lactobacillus plantarum and Streptococcus salivarius subsp. thermophilus (VSL Pharmaceuticals Inc., Gaithersburg, MD, USA)
